# Supplementary material for: Role of hospitals in recovery from COVID-19: Reflections from hospital managers and frontliners in the Eastern Mediterranean Region on strengthening hospital resilience
Source: Front Public Health. 2023 Jan 18;10:1073809. doi: 10.3389/fpubh.2022.1073809 (PMC9889830; doi:10.3389/fpubh.2022.1073809)
Supplement: Supplementary file 1 [file Table_1.XLSX]

## Sheet: Sheet1
Annex 1	Survey 1 (n=139)	Survey 2 (n=113)
Personal Demographics	Percent (%)
Sex
Female	0.48	0.6
Male	0.52	0.4
Age group
<35	0.24	20
35-50	0.57	55
>50	0.19	25
Country
Afghanistan	0.03	0.03
Iran		0.02
Iraq	0.09	0.03
Kuwait	0.07	0.16
Lebanon		0.01
Libya	0.02	0.03
Morocco	0.04
Oman	0.35	0.04
Pakistan	0.09	0.13
Palestine	0.02
Saudi Arabia	0.01
Somalia	0.01
Sudan	0.17	0.13
Syria	0.02	0.14
Tunisia	0.04	0.01
UAE		0.25
Yemen	0.04	0.01
Profession
Hospital Director and Management team	0.22	0.35
Director of Clinical Department (including nursing)	0.32	0.24
Head of emergency preparedness and response		0.11
Medical Doctor and Consultant	0.13	0.07
IPC focal point	0.08	0.12
Policymaker	0.08	0.07
Academia		0.04
Nurse or technician	0.06
Years of experience
<5 years	0.17	11.5
5-10 years	0.2	27.5
>10 years	0.64	61
Hospital Characteristics
Have COVID-19 patients have been admitted in your hospital
Yes	0.93	0.77
No	0.05	0.212
Unsure	0.02	0.018
Hospital type
First level hospital	0.11	0.23
Secondary level hospital	0.22	0.34
Tertiary hospital	0.59	0.31
Single specialty	0.05	0.03
Other	0.03	0.1
Hospital ownership type
Public MOH	0.8	0.903
Public (Other Ministries)	0.11	0.027
Private for profit	0.02	0.018
Private for non-profit	0.05	0.009
Other	0.02	0.044
No of hospital beds
<100	0.16	0.47
101-250	0.19	0.186
251-400	0.16	0.106
>400	0.48	0.24

## Sheet: Sheet3
Select Key Informants (KI) quoted in the study
KI #	Country	KI Position/Role	KI Affiliation or Hospital Designation
1	Pakistan	Senior Mgt Team Hospital	Senior Manager Manawan Hospital Lahore
2	Kuwait	Hospital manager	Gov Hosp-Designated COVID
3	Oman	Hospital manager	Director General of Khoula Hospital
4	Yemen	Senior Mgt Team Hospital	Emergency/ICU specialist; COVID19 consultant Al-Rawdha Hospital
5	Lebanon	Hospital manager	Director of Roumieh Governmental Hospital, Lebanon
6	Libya	Policymaker	Former DG of Primary Health Care in Ministry of Health
7	Oman	Hospital manager	Director General Royal Hospital
8	Pakistan	Senior Mgt Team Hospital	Deputy CEO AKU Hospital
9	Afghanistan	WHO Staff	Technical Officer
10	Sudan	Policymaker	Federal Ministry of Health
11	Iran	Academic	Professor of Emergencies and Disasters Health in University of Social Welfare and Rehabilitation Sciences (USWR) Tehran
